# Supplementary material for: An Interprofessional E-Learning Resource to Prepare Students for Clinical Practice in the Operating Room—A Mixed Method Study from the Students’ Perspective
Source: Healthcare (Basel). 2021 Aug 11;9(8):1028. doi: 10.3390/healthcare9081028 (PMC8393395; doi:10.3390/healthcare9081028)
Supplement: Supplementary file 1 [file healthcare-09-01028-s001.zip]

Archive with 1 entries (1 files):
- healthcare-1322800-supplementary.pdf
